# Supplementary material for: Characterization of the first complete genome sequence of yellow fever virus (YFV) in Sierra Leone: Implications for public health
Source: PLoS Negl Trop Dis. 2026 May 18;20(5):e0014354. doi: 10.1371/journal.pntd.0014354 (PMC13215606; doi:10.1371/journal.pntd.0014354)
Supplement: S1 Table — (CSV) [file pntd.0014354.s001.csv]

Supplemental Table 1. Table of included contextual sequences including accession number, collection date, collection location, host name, genotype, and whether or not the sample is included in Figure 1C expanded view tree.
Accession	Collection Date	Country	Host	Genotype	Included in Figure 1C
PX571057	11/13/25	SierraLeone	Homo sapiens	West Africa II	Yes
MZ595182.1	2020	Senegal	Culicidae	West Africa II	Yes
MZ595183.1	2020	Senegal	Culicidae	West Africa II	Yes
MZ595184.1	2020	Senegal	Culicidae	West Africa II	Yes
MZ595185.1	2020	Senegal	Culicidae	West Africa II	Yes
MZ595186.1	2020	Senegal	Culicidae	West Africa II	Yes
MZ595188.1	2020	Senegal	Culicidae	West Africa II	Yes
MZ595187.1	2020	Senegal	Culicidae	West Africa II	Yes
MZ595189.1	2020	Senegal	Culicidae	West Africa II	Yes
MZ595191.1	2020	Senegal	Culicidae	West Africa II	Yes
MZ595190.1	2020	Senegal	Culicidae	West Africa II	Yes
MZ595193.1	2020	Senegal	Culicidae	West Africa II	Yes
MZ595192.1	2020	Senegal	Culicidae	West Africa II	Yes
MZ595194.1	2020	Senegal	Culicidae	West Africa II	Yes
MZ595195.1	2020	Senegal	Culicidae	West Africa II	Yes
MZ595197.1	2020	Senegal	Culicidae	West Africa II	Yes
MZ595196.1	2020	Senegal	Culicidae	West Africa II	Yes
MZ595199.1	2020	Senegal	Culicidae	West Africa II	Yes
MZ595204.1	2020	Senegal	Homo sapiens	West Africa II	Yes
MZ595198.1	2020	Senegal	Culicidae	West Africa II	Yes
MZ595203.1	2020	Senegal	Homo sapiens	West Africa II	Yes
MK457700.1	10/14/18	Nigeria	Homo sapiens	West Africa II	Yes
MK457701.1	10/22/18	Nigeria	Homo sapiens	West Africa II	Yes
MN958078.1	2018	Nigeria	Homo sapiens	West Africa II	Yes
OR075002.1	2020-11	Nigeria	Homo sapiens	West Africa II	Yes
OR075001.1	1/26/20	Nigeria	Homo sapiens	West Africa II	Yes
MK292067.1	11/19/18	Netherlands	Homo sapiens	West Africa II	Yes
OR882684.1	2003	UnitedKingdom		West Africa II	No
JX949181.1	7/3/12	USA		West Africa II	No
MW158363.1	1966	USA	Homo sapiens	West Africa II	No
KU978764.1	6/6/41	Sudan	Homo sapiens	West Africa II	No
DQ118157.1	2004	Spain		West Africa II	No
MF289572.1	2017-06	Singapore		West Africa II	No
JX898868.1	1995	Senegal	Homo sapiens	West Africa II	No
JX898874.1	2000	Senegal	Aedes taylori	West Africa II	No
JX898871.1	1995	Senegal	Aedes aegypti	West Africa II	No
JX898873.1	2000	Senegal	Aedes furcifer	West Africa II	No
JX898877.1	2005	Senegal	Aedes furcifer	West Africa II	No
JX898872.1	1995	Senegal	Aedes aegypti	West Africa II	No
JX898878.1	2005	Senegal	Aedes furcifer	West Africa II	No
JX898870.1	1996	Senegal	Aedes furcifer	West Africa II	No
JX898881.1	2005	Senegal	Aedes luteocephalus	West Africa II	No
JX898876.1	2001	Senegal	Aedes furcifer	West Africa II	No
JX898879.1	2005	Senegal	Aedes taylori	West Africa II	No
JX898880.1	2005	Senegal	Aedes luteocephalus	West Africa II	No
JX898875.1	2000	Senegal	Aedes furcifer	West Africa II	No
MK060080.1	10/30/79	Senegal	Homo sapiens	West Africa II	No
MZ285906.1	1927	Senegal	Homo sapiens	West Africa II	No
PQ186347.1	2022	Senegal	Macaca mulatta	West Africa II	No
PQ186355.1	1979	Senegal	Homo sapiens	West Africa II	No
GQ379163.1	2007-10	Peru	Homo sapiens	West Africa II	No
GQ379162.1	2007-10	Peru	Homo sapiens	West Africa II	No
MW158358.1	2004	Peru	Homo sapiens	West Africa II	No
MW158360.1	2011-03	Peru	Homo sapiens	West Africa II	No
ON323054.1	12/14/20	Nigeria	Homo sapiens	West Africa II	No
ON323052.1	12/14/20	Nigeria	Homo sapiens	West Africa II	No
ON402371.1	12/14/20	Nigeria	Homo sapiens	West Africa II	No
ON323053.1	12/14/20	Nigeria	Homo sapiens	West Africa II	No
KU978765.1	8/23/65	GuineaBissau	Homo sapiens	West Africa II	No
OM066735.1	10/26/21	Ghana	Homo sapiens	West Africa II	No
OM066736.1	11/4/21	Ghana	Homo sapiens	West Africa II	No
OM066737.1	11/4/21	Ghana	Homo sapiens	West Africa II	No
MG922934.1	2017	Germany	Homo sapiens	West Africa II	No
MW158362.1	1997-07	Ecuador	Homo sapiens	West Africa II	No
MK882620.1	2/5/18	Brazil	Homo sapiens	West Africa II	No
MN737509.1	11/21/19	Brazil		West Africa II	No
OR700702.1	2023-08	Australia	Homo sapiens	West Africa II	No
KU978763.1	1946	Nigeria	Homo sapiens	West Africa I	No
PQ186340.1	1970	Nigeria	Homo sapiens	West Africa I	No
PQ186353.1	1970	Nigeria	Homo sapiens	West Africa I	No
JX898869.1	1973	CotedIvoire	Aedes africanus	West Africa I	No
PQ186346.1	1983	BurkinaFaso	Homo sapiens	West Africa I	No
PQ186356.1	1983-11	BurkinaFaso	Homo sapiens	West Africa I	No
PQ186357.1	1983-11	BurkinaFaso	Homo sapiens	West Africa I	No
